# Supplementary material for: Molecular Detection of Trypanosoma spp. in Questing and Feeding Ticks (Ixodidae) Collected from an Endemic Region of South-West Australia
Source: Pathogens. 2021 Aug 16;10(8):1037. doi: 10.3390/pathogens10081037 (PMC8398035; doi:10.3390/pathogens10081037)
Supplement: Supplementary file 1 [file pathogens-10-01037-s001.zip]

Archive with 1 entries (1 files):
- pathogens-1296594-supplementary.pdf
